# Supplementary material for: Distinct patterns of SSR distribution in the Arabidopsis thaliana and rice genomes
Source: Genome Biol. 2006 Feb 21;7(2):R14. doi: 10.1186/gb-2006-7-2-r14 (PMC1431726; doi:10.1186/gb-2006-7-2-r14)
Supplement: Additional File 1 — A complete list of genes analyzed from rice and Arabidopsis. [file gb-2006-7-2-r14-S1.TXT]

Rice Locus ID	Arabidopsis Locus ID
Os01g01010	At3g59570
Os01g01040	At5g16520
Os01g01080	At1g27980
Os01g01120	At3g02010
Os01g01130	At4g24880
Os01g01150	At3g23900
Os01g01160	At4g13830
Os01g01170	At3g23740
Os01g01280	At4g24930
Os01g01300	At5g13100
Os01g01310	At2g18760
Os01g01340	At3g26740
Os01g01350	At3g10640
Os01g01360	At5g13400
Os01g01390	At1g76660
Os01g01400	At5g07380
Os01g01410	At1g52310
Os01g01450	At2g39050
Os01g01480	At4g10180
Os01g01510	At2g43650
Os01g01520	At1g27620
Os01g01600	At1g27660
Os01g01620	At1g19600
Os01g01640	At4g39220
Os01g01690	At3g48190
Os01g01700	At5g20570
Os01g01710	At5g62790
Os01g01780	At4g16745
Os01g01790	At1g27510
Os01g01800	At5g23490
Os01g01830	At1g76140
Os01g01870	At1g10585
Os01g01890	At1g23790
Os01g01920	At5g40270
Os01g01960	At1g24190
Os01g02010	At1g68725
Os01g02040	At5g38560
Os01g02050	At1g68750
Os01g02060	At1g13230
Os01g02080	At1g74070
Os01g02090	At1g26110
Os01g02100	At1g18560
Os01g02170	At1g18850
Os01g02200	At3g03440
Os01g02340	At5g38280
Os01g02870	At3g18200
Os01g02880	At1g48650
Os01g03020	At4g04350
Os01g03030	At3g16565
Os01g03040	At1g18060
Os01g03060	At2g01100
Os01g03070	At4g11420
Os01g03080	At1g18290
Os01g03090	At1g66680
Os01g03100	At2g01275
Os01g03110	At1g71110
Os01g03130	At2g01300
Os01g03150	At2g01320
Os01g03160	At1g71070
Os01g03500	At5g17460
Os01g03510	At3g18060
Os01g03530	At1g23010
Os01g03650	At1g32500
Os01g03670	At1g68540
Os01g03720	At1g68320
Os01g03740	At1g68290
Os01g03730	At4g21585
Os01g03750	At1g67080
Os01g03760	At1g70770
Os01g03820	At3g18370
Os01g03840	At1g68480
Os01g03870	At1g73850
Os01g03950	At1g68560
Os01g04010	At1g13360
Os01g04070	At3g11080
Os01g04120	At1g68360
Os01g04130	At5g38290
Os01g04190	At5g16150
Os01g04200	At1g25375
Os01g04230	At1g68400
Os01g04260	At3g02580
Os01g04360	At5g59720
Os01g04400	At1g25390
Os01g04460	At1g66910
Os01g04570	At5g38260
Os01g04600	At3g20070
Os01g04620	At5g38200
Os01g04630	At3g18270
Os01g04650	At2g01190
Os01g04660	At3g02600
Os01g04710	At1g25510
Os01g04720	At1g25570
Os01g04860	At5g01510
Os01g04870	At5g58760
Os01g04880	At2g40070
Os01g04900	At5g05740
Os01g04910	At4g34412
Os01g04950	At5g01180
Os01g05010	At5g05990
Os01g05070	At3g49720
Os01g05080	At2g44920
Os01g05110	At3g12380
Os01g05130	At5g59460
Os01g05140	At1g19240
Os01g05420	At1g32130
Os01g05480	At2g39690
Os01g05500	At5g02310
Os01g05650	At3g09390
Os01g05670	At3g55360
Os01g05680	At2g39550
Os01g05790	At2g37570
Os01g05800	At2g28800
Os01g05810	At4g29210
Os01g05830	At5g59960
Os01g05840	At5g02540
Os01g05860	At3g15200
Os01g05950	At3g45980
Os01g05990	At5g59910
Os01g06000	At5g59900
Os01g06020	At4g33760
Os01g06250	At2g28670
Os01g06460	At2g37110
Os01g06470	At5g03070
Os01g06480	At3g27750
Os01g06500	At4g19840
Os01g06550	At5g05660
Os01g06580	At5g03170
Os01g06590	At2g37150
Os01g06600	At3g51840
Os01g07060	At5g05500
Os01g07070	At5g58470
Os01g07080	At5g05450
Os01g07090	At2g30170
Os01g07100	At5g63220
Os01g07110	At5g01630
Os01g07120	At5g05410
Os01g07130	At2g40390
Os01g07200	At3g56170
Os01g07250	At3g51730
Os01g07260	At2g40550
Os01g07310	At1g06890
Os01g07370	At2g30500
Os01g07380	At3g56430
Os01g07400	At3g56440
Os01g07480	At5g63090
Os01g07490	At3g27670
Os01g07500	At4g24670
Os01g07520	At5g14540
Os01g07530	At5g40390
Os01g07540	At4g34140
Os01g07610	At1g66345
Os01g07630	At1g60800
Os01g07720	At2g47760
Os01g07740	At5g14610
Os01g07770	At2g41480
Os01g07780	At2g41470
Os01g07800	At1g52590
Os01g07870	At3g13080
Os01g07910	At5g20080
Os01g07940	At2g26700
Os01g07960	At5g20060
Os01g07970	At1g52720
Os01g08040	At1g15460
Os01g08110	At2g36790
Os01g08120	At2g29760
Os01g08150	At3g15550
Os01g08160	At2g03500
Os01g08170	At1g52780
Os01g08190	At4g32551
Os01g08200	At3g20630
Os01g08220	At1g15550
Os01g08260	At2g26910
Os01g08270	At1g80360
Os01g08280	At5g19950
Os01g08330	At1g64830
Os01g08400	At3g24350
Os01g08420	At2g25660
Os01g08430	At4g32620
Os01g08450	At1g02130
Os01g08460	At4g13345
Os01g08500	At1g24370
Os01g08510	At3g16000
Os01g08540	At3g24495
Os01g08560	At1g79930
Os01g08610	At1g19260
Os01g08660	At3g04090
Os01g08700	At1g22770
Os01g08750	At4g39450
Os01g08770	At3g10530
Os01g08790	At5g43250
Os01g08820	At3g14740
Os01g08830	At4g17565
Os01g08850	At5g11010
Os01g08860	At5g12020
Os01g08930	At4g09730
Os01g08960	At5g14240
Os01g08970	At3g28730
Os01g09000	At1g25350
Os01g09120	At2g02710
Os01g09200	At4g33080
Os01g09260	At4g29740
Os01g09280	At3g16350
Os01g09300	At1g35190
Os01g09310	At4g20060
Os01g09430	At3g21360
Os01g09470	At3g16490
Os01g09550	At4g29230
Os01g09580	At4g32830
Os01g09620	At2g19810
Os01g09670	At5g56750
Os01g09700	At4g26200
Os01g09740	At4g29420
Os01g09750	At3g21300
Os01g09790	At2g26180
Os01g09800	At1g64280
Os01g09850	At1g55110
Os01g09860	At5g56890
Os01g09880	At5g11890
Os01g09890	At5g11900
Os01g10010	At3g13720
Os01g10020	At4g29680
Os01g10040	At3g13730
Os01g10050	At1g55150
Os01g10080	At1g17665
Os01g10090	At1g17630
Os01g10130	At2g19910
Os01g10250	At5g11650
Os01g10260	At1g79770
Os01g10280	At2g37690
Os01g10290	At5g61500
Os01g10310	At2g25780
Os01g10340	At5g11640
Os01g10350	At3g16310
Os01g10430	At1g53050
Os01g10450	At5g58950
Os01g10480	At5g53870
Os01g10580	At1g78600
Os01g10610	At1g78700
Os01g10630	At1g53460
Os01g10680	At1g53380
Os01g10690	At1g78650
Os01g10790	At5g45760
Os01g10800	At4g18750
Os01g10890	At5g45820
Os01g10900	At5g45840
Os01g10930	At3g14920
Os01g11040	At1g29170
Os01g11070	At1g16900
Os01g11120	At3g14450
Os01g11160	At2g34960
Os01g11220	At5g46220
Os01g11230	At1g17100
Os01g11240	At5g46230
Os01g11260	At4g18270
Os01g11340	At2g34500
Os01g11350	At3g58120
Os01g11370	At4g18465
Os01g11550	At3g15030
Os01g11570	At5g45920
Os01g11590	At1g06240
Os01g11600	At2g31090
Os01g11710	At5g45910
Os01g11900	At5g04560
Os01g11920	At2g42580
Os01g11940	At1g65480
Os01g11950	At5g53430
Os01g11970	At3g25545
Os01g11990	At3g61730
Os01g12070	At1g64390
Os01g12080	At2g46420
Os01g12090	At3g18760
Os01g12130	At5g53190
Os01g12180	At5g53220
Os01g12190	At3g55570
Os01g12200	At2g46220
Os01g12220	At1g64150
Os01g12250	At5g52950
Os01g12280	At1g79740
Os01g12390	At4g23740
Os01g12440	At4g23750
Os01g12460	At5g53280
Os01g12480	At2g44820
Os01g12520	At1g79900
Os01g12530	At5g58720
Os01g12540	At5g39960
Os01g12550	At5g62650
Os01g12560	At2g46110
Os01g12580	At1g01470
Os01g12640	At1g64080
Os01g12660	At1g64110
Os01g12670	At2g46200
Os01g12710	At4g13250
Os01g12720	At3g24550
Os01g12730	At1g52280
Os01g12760	At3g48280
Os01g12770	At3g48270
Os01g12800	At3g24570
Os01g12810	At5g25630
Os01g12830	At1g79870
Os01g12840	At3g24630
Os01g12860	At4g32730
Os01g12890	At5g11530
Os01g12910	At3g16175
Os01g13100	At3g16230
Os01g13120	At2g25810
Os01g13150	At1g52160
Os01g13160	At3g16270
Os01g13190	At5g63890
Os01g13200	At3g08550
Os01g13260	At1g44110
Os01g13320	At3g49220
Os01g13340	At4g23930
Os01g13390	At5g42070
Os01g13400	At3g49250
Os01g13430	At2g46520
Os01g13460	At1g01260
Os01g13480	At1g64500
Os01g13540	At4g24020
Os01g13700	At2g33845
Os01g13720	At2g20585
Os01g13730	At4g28450
Os01g13800	At1g28440
Os01g13940	At2g28130
Os01g14010	At1g03840
Os01g14020	At1g28510
Os01g14030	At1g06280
Os01g14040	At4g18460
Os01g14070	At1g17080
Os01g14090	At3g10310
Os01g14100	At5g54860
Os01g14140	At1g78520
Os01g14440	At4g22070
Os01g14510	At1g78530
Os01g14520	At1g62280
Os01g14540	At1g50720
Os01g14610	At3g12530
Os01g14690	At5g64130
Os01g14790	At1g57540
Os01g14810	At5g48960
Os01g14820	At3g06960
Os01g14830	At3g17465
Os01g14860	At5g26751
Os01g14890	At4g01935
Os01g14920	At3g62330
Os01g14960	At5g49320
Os01g14980	At4g18590
Os01g14990	At1g56320
Os01g15000	At1g02660
Os01g15020	At3g16830
Os01g15110	At5g46860
Os01g15260	At4g15930
Os01g15290	At5g27820
Os01g15300	At2g47680
Os01g15310	At5g27720
Os01g15340	At5g10625
Os01g15350	At2g47850
Os01g15480	At5g18700
Os01g15490	At5g03430
Os01g15520	At5g64680
Os01g15530	At5g56310
Os01g15540	At1g55550
Os01g15600	At2g32080
Os01g15630	At1g75400
Os01g15660	At1g19690
Os01g15770	At1g35180
Os01g15780	At1g19710
Os01g15790	At4g36440
Os01g15810	At1g44970
Os01g15840	At5g57260
Os01g15850	At3g09180
Os01g16010	At3g18165
Os01g16040	At5g01500
Os01g16080	At5g04910
Os01g16090	At3g56860
Os01g16100	At2g03780
Os01g16110	At5g21160
Os01g16150	At3g06050
Os01g16170	At2g41050
Os01g16210	At2g40935
Os01g16290	At5g04130
Os01g16330	At3g56740
Os01g16340	At2g26840
Os01g16350	At2g26800
Os01g16410	At3g33520
Os01g16430	At3g12490
Os01g16510	At5g63000
Os01g16530	At4g17040
Os01g16540	At5g19180
Os01g16550	At3g52040
Os01g16600	At5g13500
Os01g16640	At1g64750
Os01g16650	At1g50490
Os01g16890	At1g36240
Os01g16900	At5g03290
Os01g16930	At1g08700
Os01g16940	At1g31860
Os01g16960	At5g56350
Os01g16970	At5g56360
Os01g17020	At5g21070
Os01g17040	At2g41000
Os01g17050	At2g41010
Os01g17150	At3g56910
Os01g17160	At1g20160
Os01g17170	At3g56940
Os01g17180	At2g26990
Os01g17390	At2g32560
Os01g17470	At1g08500
Os01g18060	At5g12260
Os01g18100	At3g17611
Os01g18220	At4g01670
Os01g18280	At3g62080
Os01g18290	At1g09530
Os01g18320	At4g01690
Os01g18360	At3g17600
Os01g18400	At1g02360
Os01g18440	At5g48670
Os01g18640	At5g26600
Os01g18670	At2g47000
Os01g18800	At3g17510
Os01g18870	At2g31210
Os01g18880	At3g63090
Os01g19130	At3g62260
Os01g19170	At1g02460
Os01g19290	At1g09380
Os01g19380	At1g56570
Os01g19400	At3g05810
Os01g19410	At3g17120
Os01g19440	At3g24130
Os01g19450	At3g06650
Os01g19470	At3g62360
Os01g19480	At1g74150
Os01g19490	At1g02370
Os01g19760	At1g35220
Os01g19800	At4g02075
Os01g19870	At1g28240
Os01g19970	At2g47460
Os01g20030	At4g18650
Os01g20110	At4g37920
Os01g20730	At3g62650
Os01g20780	At5g49280
Os01g20840	At4g16070
Os01g20910	At3g62690
Os01g20940	At5g23720
Os01g20980	At4g02330
Os01g21070	At4g02290
Os01g21120	At2g47520
Os01g21160	At3g06850
Os01g21180	At1g09150
Os01g21250	At4g02380
Os01g21410	At4g02425
Os01g21560	At5g19290
Os01g21590	At3g10040
Os01g21610	At4g01660
Os01g21820	At4g01800
Os01g21850	At4g01810
Os01g21860	At3g62140
Os01g21940	At1g73720
Os01g21960	At1g56720
Os01g21990	At1g23400
Os01g22010	At1g02500
Os01g22390	At5g18530
Os01g22500	At5g30490
Os01g22510	At1g02475
Os01g22520	At1g48030
Os01g22550	At3g06440
Os01g22780	At1g56670
Os01g22870	At1g09330
Os01g22900	At1g56560
Os01g22990	At1g47970
Os01g23530	At3g29410
Os01g23590	At3g06670
Os01g23610	At3g16950
Os01g23620	At4g02080
Os01g23630	At1g02680
Os01g23640	At1g48790
Os01g23680	At2g43945
Os01g23740	At2g47470
Os01g24090	At3g05625
Os01g24440	At3g06780
Os01g24480	At1g56230
Os01g24680	At3g06860
Os01g24750	At3g05580
Os01g24940	At4g02390
Os01g24950	At4g02350
Os01g24980	At1g17010
Os01g25180	At3g52940
Os01g25330	At3g59770
Os01g25370	At4g15880
Os01g25600	At1g02910
Os01g25880	At2g27490
Os01g26020	At5g58920
Os01g26140	At3g24030
Os01g26920	At2g39080
Os01g27040	At5g18620
Os01g27140	At5g18600
Os01g27150	At4g02570
Os01g27260	At3g62760
Os01g27490	At4g22880
Os01g27520	At1g70980
Os01g27650	At2g33680
Os01g27730	At3g07050
Os01g27750	At3g06350
Os01g27940	At2g26430
Os01g27990	At2g47970
Os01g28030	At2g39040
Os01g28540	At5g27290
Os01g28730	At2g48010
Os01g28790	At3g21570
Os01g28840	At5g24030
Os01g29150	At2g26710
Os01g29220	At2g48060
Os01g29230	At2g48050
Os01g29400	At4g27340
Os01g29430	At5g19020
Os01g29470	At3g23610
Os01g29740	At3g15780
Os01g31110	At2g20020
Os01g31220	At3g16200
Os01g31360	At3g54500
Os01g31370	At2g41640
Os01g31610	At3g02660
Os01g31680	At2g01110
Os01g31690	At3g50820
Os01g31770	At3g18210
Os01g32080	At5g17380
Os01g32090	At1g71060
Os01g32120	At3g03000
Os01g32130	At1g60640
Os01g32170	At5g11310
Os01g32280	At5g19930
Os01g32300	At1g71080
Os01g32330	At1g71050
Os01g32350	At1g66670
Os01g32660	At5g56580
Os01g32730	At3g14110
Os01g32750	At1g04950
Os01g32770	At3g02550
Os01g32780	At1g68300
Os01g32790	At4g05400
Os01g32800	At4g19006
Os01g32830	At1g32080
Os01g32870	At1g68370
Os01g32880	At1g48760
Os01g32980	At1g25380
Os01g33020	At1g51160
Os01g33030	At3g23620
Os01g33040	At1g18370
Os01g33060	At5g16210
Os01g33090	At2g01210
Os01g33200	At3g17210
Os01g33230	At1g73740
Os01g33420	At3g26380
Os01g33790	At1g73920
Os01g33800	At1g65280
Os01g34060	At1g49010
Os01g34080	At1g23180
Os01g34190	At1g30480
Os01g34200	At5g61330
Os01g34330	At4g11560
Os01g34350	At3g49500
Os01g34390	At2g44520
Os01g34410	At2g16140
Os01g34430	At3g49410
Os01g34480	At5g19440
Os01g34620	At3g15660
Os01g34700	At2g32520
Os01g34780	At1g44910
Os01g34870	At2g32590
Os01g34920	At1g31740
Os01g35040	At4g15420
Os01g35050	At4g22120
Os01g35170	At5g17660
Os01g35990	At5g41270
Os01g36080	At2g40860
Os01g36090	At3g04880
Os01g36240	At5g66390
Os01g36390	At2g16440
Os01g36540	At1g64310
Os01g36600	At4g38150
Os01g36610	At5g40400
Os01g36620	At3g55140
Os01g36630	At5g63080
Os01g36790	At1g70520
Os01g36840	At1g19100
Os01g36860	At3g01540
Os01g36870	At3g48195
Os01g36890	At5g11200
Os01g36930	At1g51710
Os01g36940	At4g10925
Os01g36950	At5g42050
Os01g36970	At5g53020
Os01g37090	At4g39300
Os01g37110	At3g49290
Os01g37120	At2g46560
Os01g37130	At4g27800
Os01g37470	At1g15410
Os01g37480	At5g11280
Os01g37490	At5g20110
Os01g37510	At1g15390
Os01g37560	At3g57340
Os01g37590	At2g26690
Os01g37630	At2g23610
Os01g37690	At3g51860
Os01g37760	At1g51720
Os01g37770	At1g51730
Os01g37790	At1g51745
Os01g37820	At4g29400
Os01g37830	At5g56730
Os01g37840	At5g27470
Os01g37850	At4g26240
Os01g37870	At1g10910
Os01g37910	At4g32940
Os01g37960	At1g51760
Os01g37980	At5g39510
Os01g38480	At4g32930
Os01g38490	At1g07020
Os01g38500	At5g37070
Os01g38510	At2g45070
Os01g38610	At3g21330
Os01g38620	At2g25910
Os01g38660	At5g11970
Os01g38970	At1g29900
Os01g38980	At2g26190
Os01g38990	At1g14560
Os01g39100	At5g56930
Os01g39260	At2g26140
Os01g39270	At1g17650
Os01g39310	At3g13870
Os01g39380	At1g49040
Os01g39630	At2g45280
Os01g39670	At2g04230
Os01g39770	At4g33000
Os01g39790	At3g47590
Os01g39830	At3g13750
Os01g39960	At5g57030
Os01g40000	At3g53440
Os01g40050	At4g33060
Os01g40070	At5g12010
Os01g40110	At2g19385
Os01g40190	At5g57070
Os01g40250	At4g30990
Os01g40280	At5g35460
Os01g40310	At1g74730
Os01g40330	At2g34670
Os01g40420	At1g69800
Os01g40470	At3g28715
Os01g40480	At1g74720
Os01g40590	At5g15080
Os01g40610	At1g17130
Os01g40620	At3g28700
Os01g40640	At1g71720
Os01g40660	At5g10830
Os01g40690	At4g09830
Os01g40700	At1g22790
Os01g40710	At1g34000
Os01g40720	At5g09950
Os01g40840	At4g32660
Os01g40870	At3g24503
Os01g40980	At1g79950
Os01g40990	At2g25730
Os01g41030	At4g23620
Os01g41040	At1g79975
Os01g41190	At1g80000
Os01g41210	At1g64260
Os01g41220	At5g19590
Os01g41270	At5g53840
Os01g41550	At1g01300
Os01g41640	At5g11780
Os01g41660	At4g29530
Os01g41710	At2g34420
Os01g41870	At3g13690
Os01g42010	At3g02420
Os01g42050	At1g68730
Os01g42040	At3g24515
Os01g42060	At5g16020
Os01g42070	At1g18550
Os01g42080	At1g48950
Os01g42090	At3g28007
Os01g42120	At1g14990
Os01g42140	At2g01410
Os01g42210	At4g14805
Os01g42240	At2g01170
Os01g42250	At1g68185
Os01g42280	At5g55740
Os01g42460	At5g11470
Os01g42470	At5g11340
Os01g42480	At5g27490
Os01g42490	At5g11350
Os01g42520	At5g25460
Os01g42530	At5g55190
Os01g42620	At3g54980
Os01g42630	At5g25480
Os01g42690	At3g15650
Os01g42730	At2g27360
Os01g42760	At4g18540
Os01g42770	At1g29040
Os01g42800	At2g34090
Os01g42820	At3g15010
Os01g42830	At3g58600
Os01g42850	At5g45900
Os01g42900	At1g53270
Os01g42950	At1g71410
Os01g42970	At3g12680
Os01g42980	At4g28360
Os01g43020	At3g12670
Os01g43030	At1g80410
Os01g43040	At4g33495
Os01g43050	At1g15660
Os01g43060	At1g71430
Os01g43070	At5g11450
Os01g43120	At5g63630
Os01g43140	At3g61680
Os01g43150	At5g53170
Os01g43220	At4g01040
Os01g43230	At4g01060
Os01g43250	At1g64350
Os01g43320	At5g41800
Os01g43350	At1g64300
Os01g43360	At5g53310
Os01g43370	At1g64140
Os01g43380	At4g01210
Os01g43390	At3g14930
Os01g43410	At4g23650
Os01g43420	At2g46225
Os01g43440	At1g80080
Os01g43490	At3g59850
Os01g43520	At2g38010
Os01g43540	At4g11260
Os01g43580	At3g16060
Os01g43630	At5g11490
Os01g43640	At1g64220
Os01g43650	At4g18170
Os01g43680	At1g29950
Os01g43780	At3g14690
Os01g43840	At3g14650
Os01g43870	At5g46410
Os01g43910	At2g42880
Os01g43940	At5g64410
Os01g44050	At5g40850
Os01g44210	At1g75350
Os01g44230	At1g15910
Os01g44260	At5g42800
Os01g44330	At5g03260
Os01g44340	At2g21610
Os01g44390	At2g21650
Os01g44960	At2g18360
Os01g44970	At1g60590
Os01g45070	At5g14660
Os01g45140	At2g15490
Os01g45160	At3g01516
Os01g45250	At1g23710
Os01g45280	At5g14740
Os01g45370	At1g60230
Os01g45390	At1g26160
Os01g45510	At5g23100
Os01g45530	At3g18580
Os01g45550	At1g70940
Os01g45570	At2g01430
Os01g45730	At1g66810
Os01g45750	At2g26900
Os01g45760	At5g11320
Os01g45830	At1g80310
Os01g45900	At5g19970
Os01g45910	At1g80300
Os01g45960	At1g15490
Os01g45990	At2g26650
Os01g46060	At1g15420
Os01g46070	At1g53240
Os01g46080	At1g28600
Os01g46230	At5g52630
Os01g46350	At1g29050
Os01g46380	At3g58610
Os01g46400	At5g15900
Os01g46430	At4g19460
Os01g46510	At5g24710
Os01g46590	At4g20310
Os01g46580	At1g30825
Os01g46610	At1g65930
Os01g46710	At5g53440
Os01g46720	At5g53450
Os01g46750	At4g23850
Os01g46800	At4g23810
Os01g46950	At3g61610
Os01g46980	At1g64200
Os01g47040	At4g01200
Os01g47080	At5g52920
Os01g47190	At5g62840
Os01g47330	At3g27850
Os01g47340	At4g22220
Os01g47350	At1g60550
Os01g47360	At2g18380
Os01g47400	At5g66460
Os01g47420	At1g29810
Os01g47430	At1g29370
Os01g47450	At5g46390
Os01g47460	At1g29820
Os01g47550	At1g17160
Os01g47560	At1g29860
Os01g47600	At2g34450
Os01g47620	At4g18260
Os01g47630	At2g42975
Os01g47650	At2g38020
Os01g47690	At1g53580
Os01g47740	At1g53190
Os01g47770	At5g58740
Os01g47800	At3g15120
Os01g48060	At2g33860
Os01g48140	At5g46100
Os01g48210	At5g53770
Os01g48280	At1g16890
Os01g48300	At2g31040
Os01g48330	At3g58640
Os01g48370	At1g53320
Os01g48380	At1g30610
Os01g48420	At1g65970
Os01g48500	At1g51100
Os01g48530	At2g20080
Os01g48540	At5g19580
Os01g48570	At1g52155
Os01g48680	At4g03560
Os01g48690	At3g15190
Os01g48720	At3g49000
Os01g48760	At1g79260
Os01g48790	At1g79270
Os01g48800	At1g30840
Os01g48810	At4g20280
Os01g48820	At2g33250
Os01g48830	At4g20300
Os01g48850	At3g61750
Os01g48920	At3g61710
Os01g48930	At4g01000
Os01g48960	At5g53460
Os01g48980	At5g19130
Os01g48990	At1g80380
Os01g49000	At1g80350
Os01g49010	At2g01120
Os01g49030	At3g18215
Os01g49060	At1g10095
Os01g49120	At1g15150
Os01g49180	At1g66730
Os01g49200	At5g51600
Os01g49210	At5g17350
Os01g49290	At1g18080
Os01g49330	At1g66520
Os01g49340	At3g48120
Os01g49350	At1g25420
Os01g49360	At5g11540
Os01g49410	At1g48770
Os01g49470	At3g18290
Os01g49490	At5g16160
Os01g49510	At5g38220
Os01g49520	At5g38210
Os01g49670	At2g01220
Os01g49680	At5g41370
Os01g49690	At1g50370
Os01g49740	At1g66840
Os01g49760	At1g15060
Os01g49770	At1g73760
Os01g49900	At1g18440
Os01g49940	At1g27595
Os01g50030	At3g18000
Os01g50040	At1g62305
Os01g50060	At3g26115
Os01g50110	At3g13540
Os01g50120	At1g06510
Os01g50200	At3g16520
Os01g50320	At5g55100
Os01g50440	At1g29520
Os01g50480	At4g36470
Os01g50490	At5g44620
Os01g50590	At2g26170
Os01g50690	At3g49400
Os01g50750	At5g55970
Os01g50760	At5g47770
Os01g50770	At1g60780
Os01g50820	At1g12940
Os01g50830	At5g63040
Os01g50860	At4g35440
Os01g50960	At4g10920
Os01g51010	At2g19710
Os01g51020	At2g19730
Os01g51040	At1g73020
Os01g51170	At5g57020
Os01g51190	At5g11960
Os01g51200	At1g72710
Os01g51210	At5g11950
Os01g51220	At5g58030
Os01g51260	At3g13890
Os01g51280	At1g72880
Os01g51300	At2g19520
Os01g51320	At4g29720
Os01g51360	At2g42690
Os01g51380	At4g38510
Os01g51410	At2g26080
Os01g51430	At2g26070
Os01g51530	At4g29590
Os01g51540	At2g19570
Os01g51550	At4g33870
Os01g51610	At3g26790
Os01g51640	At5g20610
Os01g51710	At5g20220
Os01g51760	At1g69830
Os01g51780	At5g15100
Os01g51790	At5g40410
Os01g51800	At1g71780
Os01g51850	At1g71760
Os01g51860	At2g21860
Os01g51890	At1g71710
Os01g52010	At1g34060
Os01g52050	At4g39400
Os01g52090	At3g24490
Os01g52110	At5g25560
Os01g52130	At5g19600
Os01g52170	At3g24430
Os01g52230	At1g73010
Os01g52390	At5g47210
Os01g52400	At4g29540
Os01g52480	At3g21600
Os01g52500	At1g79750
Os01g52530	At1g10700
Os01g52560	At1g59870
Os01g52570	At4g32870
Os01g52610	At3g16300
Os01g52630	At5g11580
Os01g52640	At1g53090
Os01g52720	At1g17350
Os01g52730	At2g34340
Os01g52750	At5g45650
Os01g52760	At5g45660
Os01g52770	At5g45670
Os01g52780	At2g42820
Os01g52860	At1g78620
Os01g52970	At3g59200
Os01g53000	At1g06410
Os01g53020	At2g42750
Os01g53060	At2g42770
Os01g53070	At4g18820
Os01g53110	At1g78780
Os01g53150	At5g11480
Os01g53200	At4g13260
Os01g53220	At3g24520
Os01g53240	At5g25610
Os01g53250	At3g02280
Os01g53260	At1g64000
Os01g53450	At5g04620
Os01g53470	At2g46150
Os01g53500	At2g46160
Os01g53520	At4g23630
Os01g53560	At3g14890
Os01g53600	At5g40280
Os01g53610	At4g32450
Os01g53620	At1g70350
Os01g53700	At3g16480
Os01g53720	At2g25870
Os01g53750	At5g56590
Os01g53790	At4g29310
Os01g53840	At1g51940
Os01g53890	At2g19870
Os01g53910	At4g29120
Os01g53990	At5g19730
Os01g54010	At5g19740
Os01g54020	At2g25840
Os01g54050	At3g16360
Os01g54090	At1g79760
Os01g54130	At2g19950
Os01g54210	At5g25830
Os01g54240	At4g32910
Os01g54270	At4g32810
Os01g54300	At2g20680
Os01g54340	At2g20670
Os01g54370	At4g22930
Os01g54380	At2g27800
Os01g54390	At1g53120
Os01g54420	At1g53140
Os01g54440	At3g58800
Os01g54480	At3g58760
Os01g54520	At5g45690
Os01g54530	At5g42660
Os01g54540	At1g78630
Os01g54550	At4g18880
Os01g54590	At1g16920
Os01g54600	At1g29280
Os01g54620	At4g18780
Os01g54630	At4g18760
Os01g54730	At2g31490
Os01g54790	At3g59090
Os01g54810	At5g50890
Os01g54860	At1g06550
Os01g54870	At2g34480
Os01g54900	At2g04560
Os01g54910	At2g31060
Os01g54920	At5g46020
Os01g54930	At1g28520
Os01g54940	At3g15090
Os01g54970	At4g35160
Os01g55040	At4g03550
Os01g55050	At4g28300
Os01g55070	At3g58590
Os01g55110	At2g42360
Os01g55170	At5g46250
Os01g55190	At1g29980
Os01g55200	At5g46240
Os01g55240	At1g30040
Os01g55260	At2g34560
Os01g55270	At1g30070
Os01g55290	At4g21190
Os01g55300	At5g44740
Os01g55320	At1g06330
Os01g55360	At1g62430
Os01g55370	At1g29195
Os01g55410	At2g30990
Os01g55490	At1g29220
Os01g55510	At1g52250
Os01g55530	At4g23440
Os01g55540	At5g11520
Os01g55550	At1g79840
Os01g55570	At1g52220
Os01g55580	At4g29000
Os01g55590	At3g16170
Os01g55610	At1g52190
Os01g55640	At5g37870
Os01g55650	At5g04040
Os01g55670	At5g55570
Os01g55690	At5g44120
Os01g55730	At3g02220
Os01g55740	At1g18600
Os01g55750	At5g60970
Os01g55770	At5g08060
Os01g55780	At5g08030
Os01g55800	At5g39210
Os01g55810	At3g29400
Os01g55820	At1g75160
Os01g55860	At1g69380
Os01g55870	At1g69370
Os01g55880	At2g03390
Os01g55890	At1g26640
Os01g55900	At3g52910
Os01g55950	At4g37560
Os01g55980	At3g48540
Os01g56050	At1g23300
Os01g56070	At1g19310
Os01g56090	At2g24970
Os01g56100	At5g65910
Os01g56140	At5g65770
Os01g56150	At5g65760
Os01g56180	At5g64510
Os01g56190	At2g30800
Os01g56200	At5g45110
Os01g56290	At2g34780
Os01g56300	At3g22270
Os01g56310	At5g08415
Os01g56320	At4g20430
Os01g56330	At3g51550
Os01g56350	At2g34640
Os01g56400	At4g33460
Os01g56420	At5g59030
Os01g56450	At1g80120
Os01g56470	At2g35900
Os01g56520	At3g62800
Os01g56540	At3g03750
Os01g56550	At1g75510
Os01g56560	At4g17650
Os01g56580	At3g03940
Os01g56590	At5g27970
Os01g56600	At1g48900
Os01g56630	At1g04200
Os01g56640	At5g19840
Os01g56670	At5g43710
Os01g56680	At2g30570
Os01g56780	At5g43630
Os01g56790	At2g30690
Os01g56810	At1g75450
Os01g56860	At2g16405
Os01g56880	At2g16430
Os01g56890	At2g36835
Os01g56910	At5g16300
Os01g56930	At5g22850
Os01g56940	At1g29630
Os01g56990	At1g27060
Os01g57020	At1g05577
Os01g57110	At1g61140
Os01g57220	At1g61250
Os01g57230	At5g03250
Os01g57240	At4g28190
Os01g57260	At4g21560
Os01g57360	At3g18850
Os01g57370	At5g54250
Os01g57440	At1g27410
Os01g57450	At1g11360
Os01g57460	At4g03240
Os01g57470	At5g54490
Os01g57550	At4g34420
Os01g57610	At5g54510
Os01g57620	At2g16030
Os01g57630	At1g55890
Os01g57650	At5g54630
Os01g57710	At4g21250
Os01g57720	At5g54730
Os01g57770	At5g10300
Os01g57870	At4g26090
Os01g57880	At3g20570
Os01g57900	At1g69290
Os01g57910	At3g13230
Os01g57920	At4g14103
Os01g57930	At4g04870
Os01g58010	At2g07741
Os01g58080	At1g61870
Os01g58110	At4g27020
Os01g58380	At3g15290
Os01g58390	At3g58830
Os01g58470	At5g44650
Os01g58510	At5g45440
Os01g58520	At5g45500
Os01g58550	At5g44680
Os01g58580	At1g79340
Os01g58620	At5g44860
Os01g58650	At4g30880
Os01g58670	At5g04010
Os01g58680	At2g41460
Os01g58730	At3g57260
Os01g58750	At5g62270
Os01g58790	At2g26930
Os01g58850	At3g63060
Os01g58870	At4g32390
Os01g58910	At5g07050
Os01g58960	At3g56630
Os01g58990	At1g34540
Os01g59060	At1g29070
Os01g59080	At3g17930
Os01g59090	At3g56650
Os01g59100	At2g30150
Os01g59110	At2g30140
Os01g59130	At2g26770
Os01g59140	At3g22320
Os01g59150	At5g12250
Os01g59200	At5g06990
Os01g59340	At5g12200
Os01g59350	At5g06950
Os01g59360	At5g19360
Os01g59410	At2g41180
Os01g59440	At5g21090
Os01g59490	At3g56840
Os01g59500	At3g60360
Os01g59510	At4g37510
Os01g59520	At3g56820
Os01g59610	At3g61980
Os01g59630	At5g16890
Os01g59660	At5g06100
Os01g59670	At5g17910
Os01g59680	At2g27080
Os01g59740	At3g08640
Os01g59790	At1g10630
Os01g59800	At5g04920
Os01g59860	At5g18440
Os01g59870	At3g43720
Os01g59900	At2g37480
Os01g59910	At1g08710
Os01g59920	At3g03630
Os01g59950	At5g15260
Os01g59980	At5g17790
Os01g59990	At3g53020
Os01g60010	At5g15010
Os01g60040	At2g35630
Os01g60140	At2g13620
Os01g60230	At5g01990
Os01g60250	At3g14730
Os01g60270	At4g35550
Os01g60430	At3g11460
Os01g60440	At2g40730
Os01g60650	At2g38550
Os01g60660	At2g40660
Os01g60700	At3g08760
Os01g60790	At3g56340
Os01g60800	At2g38500
Os01g60810	At2g30400
Os01g60830	At3g56290
Os01g60900	At2g30370
Os01g60960	At2g40470
Os01g61010	At2g30300
Os01g61020	At3g51710
Os01g61040	At3g56200
Os01g61120	At3g56140
Os01g61160	At5g05390
Os01g61180	At5g58430
Os01g61200	At1g58430
Os01g61250	At2g40280
Os01g61310	At1g07090
Os01g61320	At4g28590
Os01g61380	At3g47520
Os01g61400	At4g04770
Os01g61440	At3g11150
Os01g61500	At3g51780
Os01g61560	At5g58560
Os01g61570	At2g40250
Os01g61610	At5g05600
Os01g61620	At2g40120
Os01g61630	At5g39980
Os01g61640	At3g55960
Os01g61670	At2g35810
Os01g61690	At3g07990
Os01g61720	At3g52290
Os01g61780	At2g28520
Os01g61810	At3g53340
Os01g61830	At2g20280
Os01g61860	At3g55020
Os01g61880	At3g45810
Os01g61900	At5g41380
Os01g61910	At1g09720
Os01g61970	At3g09570
Os01g62040	At5g22330
Os01g62070	At2g39450
Os01g62080	At3g53570
Os01g62130	At2g28710
Os01g62200	At5g59790
Os01g62210	At5g09770
Os01g62220	At5g42450
Os01g62260	At2g28790
Os01g62290	At3g12580
Os01g62310	At5g59340
Os01g62350	At3g53740
Os01g62370	At3g46540
Os01g62410	At5g02320
Os01g62420	At3g55440
Os01g62430	At3g55470
Os01g62440	At5g02250
Os01g62480	At5g60020
Os01g62620	At3g09320
Os01g62630	At5g02190
Os01g62650	At2g29200
Os01g62760	At5g59220
Os01g62780	At2g39740
Os01g62800	At2g39750
Os01g62820	At1g17440
Os01g62870	At2g37790
Os01g62910	At3g46790
Os01g62920	At5g02030
Os01g62980	At5g05960
Os01g62990	At5g02010
Os01g63000	At5g40960
Os01g63050	At5g59050
Os01g63060	At3g54020
Os01g63160	At3g55730
Os01g63210	At2g37970
Os01g63220	At3g54090
Os01g63230	At2g37980
Os01g63250	At3g54130
Os01g63260	At2g38050
Os01g63270	At3g46970
Os01g63280	At5g58940
Os01g63290	At3g46980
Os01g63400	At3g09060
Os01g63410	At3g09050
Os01g63470	At1g07310
Os01g63480	At5g01210
Os01g63510	At3g11260
Os01g63540	At5g58860
Os01g63580	At2g38110
Os01g63620	At2g29670
Os01g63690	At3g55840
Os01g63710	At1g07270
Os01g63770	At2g38120
Os01g63780	At2g45000
Os01g63800	At5g05710
Os01g63830	At5g58770
Os01g63840	At5g03770
Os01g63850	At1g08230
Os01g63870	At2g27810
Os01g63910	At1g19485
Os01g63930	At2g27690
Os01g63940	At3g10070
Os01g63950	At2g27590
Os01g63970	At1g08280
Os01g64000	At2g36270
Os01g64030	At1g67190
Os01g64170	At2g27500
Os01g64180	At2g36220
Os01g64190	At5g09270
Os01g64250	At3g54290
Os01g64260	At3g52570
Os01g64270	At2g36145
Os01g64280	At5g06140
Os01g64300	At3g15040
Os01g64370	At4g32680
Os01g64470	At2g35980
Os01g64490	At3g44200
Os01g64520	At2g26230
Os01g64540	At5g49690
Os01g64650	At5g58060
Os01g64680	At5g09830
Os01g64690	At1g76860
Os01g64730	At5g44080
Os01g64750	At1g43620
Os01g64760	At4g30260
Os01g64790	At5g64750
Os01g64820	At5g67100
Os01g64870	At1g71240
Os01g64900	At1g77600
Os01g64920	At5g17620
Os01g64930	At1g21790
Os01g64960	At1g44575
Os01g64980	At5g49960
Os01g64990	At1g63110
Os01g65070	At1g34340
Os01g65080	At1g34370
Os01g65090	At2g22250
Os01g65100	At1g22540
Os01g65220	At1g75660
Os01g65230	At3g10540
Os01g65320	At1g35660
Os01g65330	At1g34320
Os01g65350	At1g72040
Os01g65380	At1g72150
Os01g65400	At1g34380
Os01g65410	At1g36370
Os01g65420	At1g22030
Os01g65440	At1g44760
Os01g65450	At4g06599
Os01g65460	At5g63810
Os01g65520	At1g22882
Os01g65550	At1g33470
Os01g65560	At1g71310
Os01g65580	At5g49880
Os01g65590	At1g33430
Os01g65600	At1g33420
Os01g65630	At1g09812
Os01g65650	At1g72180
Os01g65690	At4g15093
Os01g65720	At5g67540
Os01g65730	At3g56570
Os01g65780	At3g18660
Os01g65790	At5g09760
Os01g65830	At1g43800
Os01g65840	At3g21470
Os01g65890	At1g19025
Os01g65900	At1g21450
Os01g66000	At5g58260
Os01g66050	At1g21610
Os01g66110	At5g64030
Os01g66120	At1g01720
Os01g66140	At5g63700
Os01g66150	At4g13530
Os01g66170	At1g22850
Os01g66190	At1g57680
Os01g66200	At1g24160
Os01g66240	At4g10030
Os01g66270	At1g71520
Os01g66290	At3g58780
Os01g66360	At2g02500
Os01g66370	At1g33330
Os01g66500	At1g74260
Os01g66520	At3g51270
Os01g66560	At1g67680
Os01g66600	At3g25480
Os01g66690	At5g48390
Os01g66700	At1g65590
Os01g66720	At1g65560
Os01g66730	At2g25355
Os01g66860	At2g31800
Os01g66890	At1g05690
Os01g66920	At3g03305
Os01g66940	At2g31390
Os01g66960	At1g05720
Os01g66980	At2g30695
Os01g67000	At1g65260
Os01g67030	At3g07570
Os01g67040	At3g59520
Os01g67090	At3g59690
Os01g67100	At1g65470
Os01g67120	At3g59780
Os01g67140	At3g25520
Os01g67160	At3g54180
Os01g67170	At5g48340
Os01g67180	At2g39780
Os01g67220	At5g36890
Os01g67240	At3g25500
Os01g67250	At5g16270
Os01g67290	At1g05960
Os01g67370	At3g59300
Os01g67410	At3g20840
Os01g67480	At1g05805
Os01g67500	At1g24330
Os01g67510	At2g19490
Os01g67530	At5g63380
Os01g67550	At1g24340
Os01g67560	At1g24350
Os01g67570	At3g48500
Os01g67590	At1g67690
Os01g67600	At5g14310
Os01g67720	At4g24810
Os01g67740	At5g62410
Os01g67750	At3g01720
Os01g67770	At1g67710
Os01g67850	At1g13195
Os01g67860	At2g36460
Os01g67870	At2g19880
Os01g67880	At1g50500
Os01g67920	At5g63200
Os01g67960	At3g07180
Os01g68000	At3g26120
Os01g68020	At3g48360
Os01g68030	At1g67785
Os01g68040	At3g19640
Os01g68060	At5g14420
Os01g68070	At2g36240
Os01g68090	At3g26350
Os01g68120	At3g43920
Os01g68140	At4g12690
Os01g68310	At1g07840
Os01g68320	At5g63120
Os01g68330	At1g70610
Os01g68370	At3g24650
Os01g68380	At3g23980
Os01g68390	At1g04900
Os01g68440	At1g28560
Os01g68450	At1g65230
Os01g68480	At3g02730
Os01g68500	At3g07470
Os01g68510	At1g69870
Os01g68550	At1g05600
Os01g68600	At4g12970
Os01g68630	At5g51640
Os01g68650	At3g07350
Os01g68680	At3g04240
Os01g68700	At5g48560
Os01g68710	At3g25220
Os01g68750	At1g31730
Os01g68760	At2g41020
Os01g68770	At4g14030
Os01g68810	At1g24706
Os01g68830	At3g07210
Os01g68840	At1g65295
Os01g68870	At5g07280
Os01g68890	At5g16490
Os01g68900	At3g07120
Os01g68930	At5g48720
Os01g68950	At4g26840
Os01g68960	At3g07150
Os01g69030	At1g04920
Os01g69040	At3g07200
Os01g69060	At4g12830
Os01g69070	At5g16530
Os01g69080	At2g43710
Os01g69090	At1g65320
Os01g69100	At3g27210
Os01g69110	At3g27100
Os01g69120	At3g27180
Os01g69130	At4g33650
Os01g69210	At1g67490
Os01g69220	At1g67410
Os01g69250	At3g27080
Os01g69870	At1g27290
Os01g69900	At5g63490
Os01g69920	At1g27320
Os01g69940	At1g27340
Os01g69950	At5g40950
Os01g69970	At4g18905
Os01g69980	At3g27010
Os01g69990	At1g27430
Os01g70050	At5g50760
Os01g70090	At5g43280
Os01g70140	At5g50870
Os01g70170	At5g13420
Os01g70200	At1g27440
Os01g70220	At5g13960
Os01g70260	At5g13290
Os01g70270	At5g62000
Os01g70320	At3g48860
Os01g70330	At1g03760
Os01g70400	At5g43750
Os01g70410	At3g26700
Os01g70430	At5g61830
Os01g70460	At3g44020
Os01g70490	At4g13420
Os01g70550	At5g27730
Os01g70560	At4g15830
Os01g70570	At3g05510
Os01g70580	At1g02880
Os01g70600	At3g14260
Os01g70670	At4g15840
Os01g70730	At4g31380
Os01g70780	At3g62770
Os01g70790	At1g09070
Os01g70800	At5g48970
Os01g70810	At4g02560
Os01g70820	At3g05410
Os01g70850	At2g23600
Os01g70890	At2g47810
Os01g70930	At3g21420
Os01g70950	At4g03200
Os01g71000	At5g18610
Os01g71110	At1g69545
Os01g71170	At2g47930
Os01g71180	At4g19220
Os01g71190	At4g28660
Os01g71200	At4g03110
Os01g71210	At5g14410
Os01g71220	At3g56590
Os01g71280	At2g41540
Os01g71300	At2g41530
Os01g71320	At1g50460
Os01g71330	At4g31560
Os01g71420	At3g10150
Os01g71690	At3g10140
Os01g71770	At4g36960
Os01g71780	At3g51930
Os01g71960	At4g30870
Os01g71970	At1g50420
Os01g71980	At3g10210
Os01g71990	At5g14800
Os01g72020	At2g41370
Os01g72040	At4g20010
Os01g72090	At3g09150
Os01g72100	At1g24620
Os01g72130	At2g29420
Os01g72200	At4g26860
Os01g72210	At3g54510
Os01g72220	At5g13480
Os01g72230	At3g07940
Os01g72240	At3g54470
Os01g72310	At3g54460
Os01g72320	At5g19420
Os01g72330	At2g41310
Os01g72340	At3g54440
Os01g72350	At3g55850
Os01g72370	At2g41240
Os01g72380	At5g45540
Os01g72420	At5g12300
Os01g72430	At3g27890
Os01g72480	At5g12310
Os01g72490	At5g12330
Os01g72520	At2g26870
Os01g72530	At1g76640
Os01g72540	At3g50770
Os01g72560	At2g41200
Os01g72570	At5g19380
Os01g72600	At1g08315
Os01g72650	At2g33440
Os01g72690	At3g21070
Os01g72700	At3g28040
Os01g72780	At4g23540
Os01g72790	At5g10270
Os01g72800	At2g45770
Os01g72820	At2g28480
Os01g72860	At4g24290
Os01g72870	At3g11620
Os01g72880	At4g09140
Os01g72890	At1g16610
Os01g72930	At3g13880
Os01g72940	At4g25970
Os01g72950	At1g74880
Os01g72960	At5g09310
Os01g72980	At2g13440
Os01g72990	At1g06840
Os01g73020	At3g45680
Os01g73110	At5g45310
Os01g73120	At1g71190
Os01g73140	At1g77710
Os01g73220	At1g71695
Os01g73230	At1g28490
Os01g73420	At5g42130
Os01g73450	At3g18680
Os01g73470	At5g22120
Os01g73500	At5g04830
Os01g73520	At5g37830
Os01g73530	At4g39850
Os01g73540	At5g36120
Os01g73560	At5g22320
Os01g73570	At3g11530
Os01g73620	At5g22450
Os01g73680	At5g04710
Os01g73690	At2g16650
Os01g73750	At2g36370
Os01g73760	At2g27760
Os01g73790	At1g08200
Os01g73880	At4g18040
Os01g73890	At4g24440
Os01g73900	At5g19210
Os01g73910	At3g27110
Os01g73950	At3g48250
Os01g73990	At2g32720
Os01g74000	At5g40610
Os01g74020	At3g46640
Os01g74110	At5g59520
Os01g74140	At5g43290
Os01g74150	At5g13840
Os01g74180	At3g55480
Os01g74190	At2g39670
Os01g74250	At2g39650
Os01g74280	At3g20320
Os01g74310	At3g12590
Os01g74450	At4g01470
Os01g74460	At2g28390
Os01g74490	At2g28660
Os01g74500	At3g55080
Os01g74520	At5g57300
Os01g74580	At5g03160
Os01g74610	At5g58410
Os01g74650	At3g59760
Os01g74660	At2g02400
Os02g01010	At5g60640
Os02g01020	At5g04670
Os02g01030	At4g22670
Os02g01070	At3g51050
Os02g01100	At2g39130
Os02g01110	At1g34360
Os02g01150	At1g68010
Os02g01170	At4g38600
Os02g01180	At1g20060
Os02g01190	At2g16630
Os02g01200	At1g32760
Os02g01230	At1g64880
Os02g01240	At5g61230
Os02g01250	At1g20580
Os02g01310	At5g46970
Os02g01340	At5g66190
Os02g01350	At4g28200
Os02g01440	At3g47450
Os02g01450	At2g45060
Os02g01480	At2g27790
Os02g01490	At5g47490
Os02g01510	At4g17260
Os02g01560	At5g58420
Os02g01610	At1g68930
Os02g01710	At5g24680
Os02g01740	At1g20960
Os02g01920	At3g54250
Os02g01960	At4g10840
Os02g01970	At1g28530
Os02g01980	At5g45950
Os02g02000	At4g15440
Os02g02020	At2g37230
Os02g02040	At2g28250
Os02g02110	At5g14850
Os02g02120	At1g21230
Os02g02130	At1g15250
Os02g02290	At2g46020
Os02g02320	At3g10410
Os02g02350	At3g61350
Os02g02360	At5g41190
Os02g02380	At5g52250
Os02g02390	At1g12800
Os02g02410	At5g42020
Os02g02420	At1g72050
Os02g02470	At4g27760
Os02g02500	At2g02170
Os02g02510	At5g09920
Os02g02520	At1g73060
Os02g02550	At1g20810
Os02g02560	At5g17310
Os02g02570	At5g17290
Os02g02580	At5g64470
Os02g02590	At2g01860
Os02g02600	At2g17220
Os02g02620	At3g48820
Os02g02690	At1g50710
Os02g02710	At5g42320
Os02g02730	At1g76250
Os02g02740	At2g17670
Os02g02770	At2g17033
Os02g02800	At1g63855
Os02g02810	At1g75980
Os02g02820	At2g16910
Os02g02850	At4g00620
Os02g02860	At5g64050
Os02g02870	At2g17870
Os02g02880	At2g21070
Os02g02890	At2g21130
Os02g02920	At5g42560
Os02g02930	At1g61680
Os02g02950	At1g02060
Os02g02960	At2g45640
Os02g02970	At2g45620
Os02g02980	At2g21340
Os02g02990	At5g37475
Os02g03000	At5g42480
Os02g03010	At3g61870
Os02g03020	At2g46600
Os02g03030	At5g24330
Os02g03040	At5g52040
Os02g03050	At1g01860
Os02g03070	At2g45690
Os02g03090	At1g73970
Os02g03100	At2g21250
Os02g03110	At4g38570
Os02g03220	At4g00800
Os02g03260	At4g13430
Os02g03280	At5g47120
Os02g03330	At5g47110
Os02g03340	At1g18340
Os02g03430	At4g37445
Os02g03450	At2g45200
Os02g03460	At2g45150
Os02g03470	At3g04830
Os02g03530	At1g71210
Os02g03550	At1g32170
Os02g03560	At1g32260
Os02g03590	At5g45610
Os02g03670	At5g48790
Os02g03690	At5g45300
Os02g03710	At3g49570
Os02g03720	At5g17670
Os02g03730	At3g03590
Os02g03740	At5g60540
Os02g03750	At1g23460
Os02g03760	At1g10650
Os02g03790	At5g62960
Os02g03820	At3g26750
Os02g03840	At5g40450
Os02g03850	At1g70570
Os02g03860	At2g21870
Os02g03890	At5g43960
Os02g03930	At2g17140
Os02g03940	At5g05240
Os02g03950	At1g50440
Os02g03960	At4g34590
Os02g03970	At4g21880
Os02g04050	At2g27170
Os02g04100	At5g42790
Os02g04160	At5g46030
Os02g04170	At5g14760
Os02g04180	At5g62820
Os02g04240	At1g02970
Os02g04260	At5g11810
Os02g04270	At5g64420
Os02g04320	At2g30050
Os02g04330	At5g39790
Os02g04440	At3g33530
Os02g04450	At3g10250
Os02g04460	At2g43030
Os02g04490	At1g79000
Os02g04500	At5g10910
Os02g04520	At3g22942
Os02g04560	At5g58130
Os02g04660	At4g31120
Os02g04670	At5g58090
Os02g04680	At5g43270
Os02g04710	At2g07050
Os02g04740	At2g43760
Os02g04780	At1g16770
Os02g04840	At4g16130
Os02g04860	At5g35320
Os02g04970	At1g33410
Os02g05030	At2g35840
Os02g05040	At2g41830
Os02g05310	At5g64270
Os02g05320	At3g45040
Os02g05340	At2g20580
Os02g05440	At5g24630
Os02g05450	At4g29940
Os02g05470	At5g57180
Os02g05490	At4g31570
Os02g05510	At1g51600
Os02g05520	At4g26020
Os02g05630	At4g31750
Os02g05660	At5g51280
Os02g05680	At3g44190
Os02g05710	At4g31410
Os02g05840	At4g30200
Os02g05870	At1g53760
Os02g05880	At2g40030
Os02g05890	At1g30475
Os02g06300	At5g08650
Os02g06360	At3g54690
Os02g06370	At1g71260
Os02g06390	At5g47830
Os02g06400	At3g26370
Os02g06410	At1g15330
Os02g06480	At3g08950
Os02g06490	At2g27600
Os02g06500	At3g46960
Os02g06590	At3g54280
Os02g06630	At4g11290
Os02g06650	At4g21105
Os02g06700	At3g52580
Os02g06720	At1g58230
Os02g06890	At1g50670
Os02g06920	At5g60580
Os02g07050	At4g20770
Os02g07070	At3g54230
Os02g07120	At2g02560
Os02g07150	At1g21840
Os02g07160	At1g06570
Os02g07200	At3g05320
Os02g07210	At3g22260
Os02g07220	At4g19830
Os02g07230	At5g08280
Os02g07240	At2g39440
Os02g07250	At1g56180
Os02g07350	At1g31190
Os02g07360	At2g35130
Os02g07410	At2g35120
Os02g07420	At1g79200
Os02g07430	At5g23260
Os02g07450	At1g56170
Os02g07480	At1g16290
Os02g07490	At1g79530
Os02g07630	At5g44790
Os02g07650	At3g60670
Os02g07670	At2g35035
Os02g07680	At4g15110
Os02g07720	At2g32260
Os02g07740	At1g54310
Os02g07750	At3g12740
Os02g07760	At1g79440
Os02g07770	At1g79430
Os02g07800	At4g31270
Os02g07820	At1g74940
Os02g07830	At4g10310
Os02g07910	At4g30010
Os02g07920	At2g19270
Os02g07960	At4g03390
Os02g07980	At4g29850
Os02g08100	At3g21240
Os02g08130	At4g30310
Os02g08140	At5g57630
Os02g08190	At3g19240
Os02g08220	At4g30410
Os02g08260	At2g23820
Os02g08270	At2g23970
Os02g08300	At1g79650
Os02g08310	At1g16070
Os02g08330	At5g13210
Os02g08350	At4g30790
Os02g08360	At5g25060
Os02g08380	At2g24020
Os02g08410	At5g10870
Os02g08440	At1g80840
Os02g08480	At2g21270
Os02g08490	At2g25140
Os02g08520	At1g21720
Os02g08530	At2g25220
Os02g09060	At2g26000
Os02g09150	At1g15690
Os02g09340	At4g32190
Os02g09380	At4g37090
Os02g09430	At4g38040
Os02g09440	At4g13140
Os02g09450	At5g58170
Os02g09460	At1g21065
Os02g09470	At2g15290
Os02g09490	At4g34230
Os02g09510	At4g15480
Os02g09530	At1g80060
Os02g09580	At1g78750
Os02g09590	At3g27160
Os02g09600	At3g01435
Os02g09620	At4g26790
Os02g09650	At1g50640
Os02g09720	At3g28345
Os02g09750	At3g10230
Os02g09780	At5g49550
Os02g09890	At1g67170
Os02g09920	At3g01460
Os02g09930	At5g22740
Os02g09960	At2g33580
Os02g09980	At1g76600
Os02g10010	At3g51500
Os02g10020	At2g33560
Os02g10050	At2g22370
Os02g10060	At2g33610
Os02g10070	At2g44350
Os02g10080	At3g12130
Os02g10090	At1g51130
Os02g10120	At3g45140
Os02g10130	At3g57890
Os02g10160	At3g12150
Os02g10190	At5g12960
Os02g10220	At5g06910
Os02g10260	At5g19620
Os02g10310	At1g12050
Os02g10320	At2g04540
Os02g10370	At3g15395
Os02g10380	At5g48330
Os02g10390	At1g61520
Os02g10430	At3g27340
Os02g10510	At3g13235
Os02g10520	At2g04160
Os02g10530	At2g04220
Os02g10540	At3g06040
Os02g10590	At4g26555
Os02g10640	At1g45000
Os02g10650	At1g55840
Os02g10690	At4g32330
Os02g10700	At2g25490
Os02g10710	At1g52560
Os02g10720	At5g25360
Os02g10760	At1g15360
Os02g10770	At3g02065
Os02g10790	At5g51200
Os02g10820	At2g25570
Os02g10860	At5g11260
Os02g10920	At3g15680
Os02g10940	At5g65520
Os02g10990	At3g15620
Os02g11000	At4g32440
Os02g11030	At5g11750
Os02g11050	At5g19990
Os02g11720	At1g52760
Os02g11750	At5g19960
Os02g11760	At1g15520
Os02g11780	At5g25520
Os02g11940	At5g24750
Os02g11950	At1g71740
Os02g12290	At1g74700
Os02g12300	At1g14420
Os02g12360	At5g62760
Os02g12570	At3g04680
Os02g12580	At1g10430
Os02g12600	At5g26180
Os02g12650	At4g33090
Os02g12660	At5g12000
Os02g12740	At1g08750
Os02g12760	At5g54980
Os02g12790	At5g56860
Os02g12800	At1g57720
Os02g12810	At5g11850
Os02g12870	At1g67060
Os02g12880	At5g08580
Os02g12910	At5g25930
Os02g13110	At1g17720
Os02g13130	At2g25970
Os02g13140	At4g29490
Os02g13190	At4g22030
Os02g13200	At5g52980
Os02g13270	At4g04470
Os02g13300	At4g26180
Os02g13340	At1g51965
Os02g13520	At3g16500
Os02g13530	At3g04920
Os02g13560	At4g35300
Os02g13640	At5g19680
Os02g13710	At5g25810
Os02g13810	At1g53490
Os02g13840	At2g42790
Os02g13870	At4g18910
Os02g13890	At1g29800
Os02g13950	At3g14860
Os02g13960	At1g29340
Os02g13970	At4g18810
Os02g13990	At1g09760
Os02g14000	At1g60430
Os02g14120	At5g45780
Os02g14150	At4g10200
Os02g14190	At5g19530
Os02g14290	At2g04940
Os02g14730	At1g17110
Os02g14760	At1g32790
Os02g14780	At1g14650
Os02g14790	At1g29260
Os02g14860	At1g29990
Os02g14980	At1g53210
Os02g15220	At1g06230
Os02g15250	At2g42560
Os02g15360	At3g54970
Os02g15580	At5g53130
Os02g15610	At4g29430
Os02g15640	At5g53160
Os02g15660	At4g28080
Os02g15690	At4g23820
Os02g15740	At5g24130
Os02g15750	At4g01050
Os02g15810	At4g11080
Os02g15820	At3g61670
Os02g15900	At1g35680
Os02g15930	At2g46240
Os02g15950	At3g61590
Os02g15980	At5g41620
Os02g16030	At2g46300
Os02g16040	At1g64230
Os02g16540	At5g52830
Os02g16550	At3g47810
Os02g16600	At1g64050
Os02g16630	At1g07780
Os02g16640	At4g03120
Os02g16650	At3g16010
Os02g16660	At3g24530
Os02g16670	At3g24560
Os02g16680	At5g24800
Os02g17250	At4g32750
Os02g17280	At2g31440
Os02g17330	At5g57850
Os02g17350	At3g08790
Os02g17360	At2g32230
Os02g17390	At4g29010
Os02g17500	At1g67300
Os02g17520	At1g15220
Os02g17620	At3g16190
Os02g17650	At4g32770
Os02g17700	At4g32360
Os02g17780	At4g02780
Os02g17850	At1g32370
Os02g17870	At4g08580
Os02g17910	At4g28880
Os02g17920	At1g67280
Os02g17940	At5g20400
Os02g17970	At2g20050
Os02g17990	At3g58530
Os02g18090	At5g39600
Os02g18320	At5g10290
[truncated: 8,520 more rows]
